# Supplementary material for: Effects of chronic core training on serum and erythrocyte oxidative stress parameters in amputee football players
Source: Front Physiol. 2023 Jun 9;14:1188843. doi: 10.3389/fphys.2023.1188843 (PMC10287970; doi:10.3389/fphys.2023.1188843)
Supplement: Supplementary file 1 [file DataSheet1.xlsx]

## Sheet: Sayfa1
		eritrosit_TOS1	eritrosit_TOS2	eritrosit_TOS3	eritrosit_TOS4	eritrosit_TAS1	eritrosit_TAS2	eritrosit_TAS3	eritrosit_TAS4	eritrosit_OSI1	eritrosit_OSI2	eritrosit_OSI3	eritrosit_OSI4	Serum_NO1	Serum_NO2	Serum_NO3	Serum_NO4	Serum_TOS1	Serum_TOS2	Serum_TOS3	Serum_TOS4	Serum_TAS1	Serum_TAS2	Serum_TAS3	Serum_TAS4	Serum_OSI1	Serum_OSI2	Serum_OSI3	Serum_OSI4	Serum_TT1	Serum_TT2	Serum_TT3	Serum_TT4	Serum_NT1	Serum_NT2	Serum_NT3	Serum_NT4	Serum_DS1	Serum_DS2	Serum_DS3	Serum_DS4
ALİMOLON	CEG	290.63	305.96	295.92	318.83	0.248	0.235	0.243	0.251	1173.1	1301.31	1216.26	1270.63	146.33	151.15	148.93	149.67	3.95	4.97	3.89	3.35	1.75	1.95	1.67	2.12	2.26	2.55	2.33	1.59	243.75	296.74	349.73	317.93	216.73	233.2	282.67	254.4	13.51	31.77	33.53	31.77
ZÜLFÜCAN	CG	278.35	309.58	276.57	286.8	0.27	0.246	0.25	0.262	1031.7	1258.93	1108.06	1094.38	148.19	151.15	143.37	148.93	4.25	9.52	2.81	4.01	1.84	2.06	1.44	1.97	2.31	4.61	1.95	2.03	317.93	325	533.42	356.79	201.4	250.87	371	279.13	58.27	37.07	81.21	38.83
DANİEL	CEG	325.63	305.66	331.88	356.22	0.224	0.241	0.215	0.207	1453.22	1265.87	1544.98	1717.78	146.7	153.37	145.59	148.56	4.55	5.87	4.01	4.07	1.8	2.06	1.9	1.65	2.53	2.84	2.12	2.47	321.47	332.07	381.52	342.66	229.67	308.6	332.13	310.93	45.9	11.73	24.69	15.86
ENGİNBÜKER	CEG	321.11	327.08	313.39	294.6	0.241	0.209	0.215	0.246	1330.76	1567.3	1455.39	1196.86	150.04	150.04	148.93	150.78	4.55	7.9	4.31	3.47	2.14	2.13	1.88	1.96	2.13	3.72	2.29	1.78	335.6	395.65	342.66	328.53	268.53	247.33	243.8	279.13	33.53	74.16	49.43	24.7
ROUDVANE	CG	320.9	279.33	320.17	360.58	0.234	0.237	0.222	0.181	1373.65	1178.74	1444.44	1997.27	148.56	151.89	148.56	150.78	4.43	3.95	4.07	5.39	2.08	2.07	2.08	2.09	2.13	1.91	1.96	2.58	296.74	353.26	332.07	388.59	219.07	226.13	233.2	303.87	38.84	63.56	49.43	42.36
EMRULLAH	CG	372.69	286.27	323.53	285.14	0.25	0.246	0.236	0.243	1493.04	1163.22	1373.78	1175.55	149.3	152.63	148.56	148.56	7.01	3.95	3.77	3.17	1.72	1.57	1.38	1.37	4.08	2.52	2.72	2.31	296.74	349.73	303.8	342.66	209.87	265	275.6	261.47	43.44	42.36	14.1	40.6
AKBAR	CEG	320.85	316	301.57	328.74	0.225	0.237	0.234	0.217	1424.72	1335.45	1290.9	1515.94	147.81	150.41	145.59	145.22	4.25	4.67	3.23	3.65	1.99	1.72	1.62	1.68	2.14	2.71	2	2.18	303.8	353.26	321.47	356.79	250.87	293.27	257.93	279.13	26.47	30	31.77	38.83
ALEX	CEG	344.44	307.29	300.69	323.41	0.21	0.246	0.229	0.219	1640.37	1250.97	1310.92	1475.18	149.3	151.15	149.67	148.19	4.19	5.69	3.47	5.09	1.77	1.75	1.71	1.72	2.37	3.26	2.03	2.96	346.2	300.27	346.2	409.78	272.07	269.73	250.87	353.33	37.06	15.27	47.66	28.22
RAHMAN	CEG	338.04	310.68	327.06	313.61	0.205	0.244	0.223	0.246	1650.69	1273.25	1468.6	1272.51	148.56	142.63	148.93	147.07	5.99	5.33	2.99	3.47	1.87	1.89	1.37	2.03	3.2	2.82	2.19	1.71	360.33	370.92	353.26	349.73	219.07	275.6	226.13	275.6	70.63	47.66	63.56	37.06
CEBRAİL	CG	331.94	315.8	336.72	374.73	0.207	0.229	0.211	0.213	1605.17	1378.96	1593.25	1762.36	148.19	155.59	143.37	151.52	3.89	4.43	3.35	3.59	1.76	1.91	1.62	1.57	2.21	2.32	2.07	2.29	332.07	310.87	317.93	325	222.6	226.13	222.6	279.13	54.73	42.37	47.67	22.93
METİN	CG	324.81	304.38	319.29	296	0.205	0.232	0.217	0.254	1586.07	1312.67	1469.89	1164.71	149.3	141.89	146.33	150.04	4.85	4.49	2.99	3.29	1.85	2.23	1.83	2.18	2.63	2.01	1.64	1.51	314.4	339.13	335.6	286.14	201.4	272.07	229.67	258.53	56.5	33.53	52.97	13.8
